# Supplementary material for: Evaluation of Clobetasol and Tacrolimus Treatments in an Imiquimod-Induced Psoriasis Rat Model
Source: Int J Mol Sci. 2024 Aug 26;25(17):9254. doi: 10.3390/ijms25179254 (PMC11395139; doi:10.3390/ijms25179254)
Supplement: Supplementary file 1 [file ijms-25-09254-s001.zip]

Archive with 1 entries (1 files):
- ijms-3149965-supplementary.pdf
